# Supplementary material for: Why are you looking at me? It’s because I’m talking, but mostly because I’m staring or not doing much
Source: Atten Percept Psychophys. 2018 Oct 23;81(1):109–18. doi: 10.3758/s13414-018-1588-6 (PMC6315010; doi:10.3758/s13414-018-1588-6)
Supplement: Supplementary file 1 — (ZIP 62.4 mb) [file 13414_2018_1588_MOESM1_ESM.zip]

Archive with 3 entries (3 files):
- Monologue.mp4
- Misdirection.mp4
- Manual activity.mp4
